# Supplementary material for: Bloom and bust: intestinal microbiota dynamics in response to hospital exposures and Clostridium difficile colonization or infection
Source: Microbiome. 2016 Mar 14;4:12. doi: 10.1186/s40168-016-0156-3 (PMC4791782; doi:10.1186/s40168-016-0156-3)
Supplement: Additional file 1: — Table S1. Significant associations between medication use and intestinal microbiota genera (univariable analysis). (XLSX 433 KB) [file 40168_2016_156_MOESM1_ESM.xlsx]

## Sheet: TableS1
Table S1 Significant associations between medication use and intestinal microbiota genera (univariable analysis)
Medicationa	Genusb	Estimatec	Standard error	P valuec
Antibiotics
Cephalosporins	Lactococcus	-2.5415	0.653978	0.000101817
	Eggerthella	-2.89184	0.811381	0.000365117
	Parabacteroides	-2.85677	0.955935	0.0028039
	Blautia	-2.21902	0.753049	0.0032117
	Weissella	-1.14292	0.397092	0.00399937
	Rothia	-1.32304	0.488267	0.00673525
	Holdemania	-1.5557	0.614837	0.0113975
	unnamed Peptostreptococcaceae	-1.65663	0.659101	0.0119548
	Veillonella	-2.08722	0.839157	0.0128723
	Clostridium	-2.01327	0.816976	0.0137284
	Leuconostoc	-1.55122	0.633546	0.0143463
	Oscillibacter	-2.10931	0.863006	0.0145196
	Enterobacter	-1.29312	0.547308	0.0181428
	Coprobacillus	-1.91482	0.844428	0.0233537
	Dialister	2.02414	0.941336	0.0315324
	unnamed Lachnospiraceae	-1.71137	0.798917	0.0321848
	Microvirus	2.04831	1.03207	0.0471821
Fluoroquinolones	Klebsiella	-5.12351	0.944666	<0.0001
	Butyrivibrio	-1.27891	0.277669	<0.0001
	unnamed Clostridiaceae	-0.844766	0.210078	5.79033e-05
	Fusobacterium	-2.06602	0.560383	0.000227087
	Megasphaera	-1.71439	0.49171	0.000489212
	Barnesiella	-2.82583	0.821265	0.000579942
	Slackia	-1.30039	0.397319	0.00106443
	Parvimonas	-1.99207	0.628741	0.00153308
	Solobacterium	-1.46468	0.463982	0.00159532
	Parasutterella	-1.49213	0.480494	0.00190019
	unnamed Burkholderiales	-1.26281	0.410958	0.00212025
	Anaeroglobus	-0.783407	0.258223	0.00241463
	Propionimicrobium	-0.665412	0.225705	0.00319682
	Acinetobacter	2.40635	0.856634	0.00496835
	Proteus	-0.623733	0.223855	0.0053309
	Odoribacter	-2.42057	0.910287	0.00783445
	Prevotella	-3.0206	1.22079	0.0133501
	Brevibacterium	-0.706599	0.291636	0.015398
	Lactococcus	1.99859	0.865974	0.0210044
	Pyramidobacter	2.33578	1.0217	0.0222445
	Staphylococcus	4.74225	2.07752	0.022451
	Veillonella	-3.68825	1.69039	0.0291171
	Citrobacter	-2.33031	1.08592	0.0318788
	Weissella	1.74563	0.838408	0.0373357
	Coprobacter	-0.418611	0.208428	0.0445987
	Haemophilus	-1.37782	0.701821	0.0496219
Penicillin with β-lactamase inhibitors	unnamed Peptostreptococcaceae	-1.62034	0.312323	<0.0001
	Haemophilus	-2.57076	0.519184	<0.0001
	Megasphaera	-2.11856	0.437035	<0.0001
	Anaerotruncus	-1.20171	0.275235	<0.0001
	Barnesiella	-2.93346	0.700981	<0.0001
	unclassified Clostridiales Family XIII Incertae Sedis	-2.20823	0.552371	6.39541e-05
	Slackia	-1.75033	0.45858	0.000135168
	Corynebacterium	3.58713	0.963834	0.000197866
	Anaeroglobus	-0.853155	0.239888	0.000375872
	Odoribacter	-3.28456	0.941751	0.000487172
	Pyramidobacter	-0.749793	0.225028	0.000862246
	Propionimicrobium	-0.628305	0.188701	0.00086961
	Granulicatella	-0.653545	0.204041	0.00135999
	Atopobium	4.22118	1.51335	0.00528217
	Coprobacter	-0.451677	0.16245	0.005429
	unnamed Erysipelotrichaceae	-3.86963	1.40985	0.0060564
	Candida	4.4895	1.66307	0.00694363
	Nakaseomyces	-0.497465	0.191582	0.0094147
	Flavonifractor	-2.03764	0.88888	0.0218842
	Pseudomonas	2.9468	1.35512	0.0296631
	Megamonas	-0.230752	0.108343	0.033186
	Facklamia	-1.93412	0.960652	0.0440794
Carbapenems	Odoribacter	-3.41594	0.559915	<0.0001
	Haemophilus	-1.91188	0.382506	<0.0001
	Orthohepadnavirus	-1.14797	0.266985	<0.0001
	Adlercreutzia	-1.80214	0.436984	<0.0001
	Enterobacter	-2.06383	0.501581	<0.0001
	unclassified Clostridiales Family XIII Incertae Sedis	-1.33884	0.333957	6.09689e-05
	Megasphaera	-1.72629	0.457825	0.000162831
	unnamed Clostridiaceae	-0.885387	0.238927	0.000210822
	Veillonella	-5.16442	1.41646	0.000266358
	Rhodopseudomonas	-1.70222	0.477729	0.000366433
	Slackia	-1.30772	0.370704	0.000419256
	Acidaminococcus	-2.4118	0.728004	0.000923378
	Propionimicrobium	-0.602309	0.188269	0.0013781
	Anaeroglobus	-0.79977	0.251443	0.00146907
	Granulicatella	-0.623837	0.2039	0.00221688
	Mobiluncus	-2.92295	0.984582	0.00299037
	Solobacterium	-2.27362	0.826844	0.00596392
	Mitsuokella	-0.550112	0.205835	0.0075269
	Butyrivibrio	-1.99433	0.752949	0.00808029
	Brevibacterium	-0.580942	0.220736	0.00849229
	Jonquetella	-1.14964	0.447538	0.010205
	Megamonas	-0.397947	0.155783	0.0106342
	Polyomavirus	-2.10338	0.832635	0.0115313
	Proteus	-0.918546	0.374878	0.0142756
	Bradyrhizobium	-4.38187	1.82994	0.0166413
	Klebsiella	-1.72402	0.725631	0.0175065
	C2likevirus	-1.85253	0.802811	0.0210243
	unclassified Propionibacteriaceae	-1.78635	0.786205	0.0230794
	Lactobacillus	-3.32286	1.56517	0.0337538
	Facklamia	-1.62945	0.774043	0.0352808
	Morganella	-9.06573	4.36337	0.0377379
	unclassified Sutterellaceae	-1.20542	0.595845	0.0430692
	unnamed Peptostreptococcaceae	-2.34254	1.1801	0.0471406
Intravenous vancomycin	Adlercreutzia	-1.85806	0.418995	<0.0001
	Haemophilus	-2.32084	0.528684	<0.0001
	Orthohepadnavirus	-1.13354	0.260618	<0.0001
	Anaerotruncus	-1.42578	0.340952	<0.0001
	Megasphaera	-2.0562	0.508811	5.31802e-05
	Slackia	-1.36456	0.357649	0.000135983
	Butyrivibrio	-1.54198	0.416631	0.000214692
	unclassified Clostridiales Family XIII Incertae Sedis	-1.88111	0.547112	0.000585471
	Anaeroglobus	-0.81995	0.250268	0.00105179
	Odoribacter	-3.32358	1.01788	0.00109387
	Staphylococcus	4.62671	1.43412	0.00125461
	Propionimicrobium	-0.609173	0.188885	0.00125931
	Coprococcus	-3.23493	1.08554	0.00288246
	Proteus	-0.761905	0.268538	0.00455071
	unnamed Peptostreptococcaceae	-2.67184	0.9439	0.00464551
	Blautia	-5.15759	1.86534	0.00569282
	unnamed Ruminococcaceae	-1.42229	0.526829	0.00693969
	Brevibacterium	-0.593224	0.222016	0.00754022
	Parvimonas	-1.50555	0.57501	0.00883665
	Parasutterella	-2.67822	1.02649	0.00907768
	unnamed Burkholderiales	-2.26439	0.870508	0.00928903
	unclassified Sutterellaceae	-0.882123	0.341831	0.00986344
	Facklamia	-2.05235	0.843651	0.0149869
	unnamed Lachnospiraceae	-3.10043	1.35527	0.0221556
	Leuconostoc	4.76914	2.09238	0.0226496
	Coprobacter	-0.445478	0.197903	0.0243859
	Alistipes	-3.26438	1.45359	0.0247211
	Gordonibacter	-0.950405	0.43259	0.0280194
	Varibaculum	-2.65008	1.22668	0.0307445
	Candida	3.55265	1.70372	0.0370482
	Parabacteroides	-2.94395	1.42746	0.0391728
	Pseudomonas	2.74319	1.33449	0.0398208
	Eubacterium	-3.16714	1.56664	0.0432166
	Acinetobacter	4.65079	2.30419	0.0435485
Other medications
Glucocorticoids	Microvirus	-3.62771	0.690219	<0.0001
	Pseudoflavonifractor	-0.723589	0.187154	0.000110511
	unnamed Clostridiaceae	-0.825082	0.219313	0.00016848
	Anaeroglobus	-0.904196	0.256167	0.000416003
	unclassified Acidaminococcaceae	-0.678066	0.192411	0.000425015
	Phascolarctobacterium	-1.8952	0.545444	0.00051161
	Jonquetella	-0.921001	0.297449	0.00195932
	Veillonella	4.332	1.40412	0.00203416
	unclassified Sutterellaceae	-0.711065	0.247839	0.00411689
	Mitsuokella	-0.612551	0.216415	0.00464826
	Pseudomonas	4.25296	1.50346	0.00467265
	Coprobacter	-0.561065	0.213782	0.00867837
	Nakaseomyces	-0.55545	0.216591	0.010332
	Megasphaera	-1.71878	0.68385	0.0119577
	Actinomyces	2.86664	1.18513	0.0155696
	Citrobacter	1.99709	0.832739	0.0164752
	Rhodopseudomonas	-1.67805	0.772335	0.0298029
	Anaerococcus	-3.49969	1.61737	0.0304785
	Solobacterium	2.22965	1.07055	0.0372774
	Atopobium	2.75461	1.33538	0.0391319
	Enterococcus	3.84219	1.8913	0.0422037
	Megamonas	-0.307233	0.15412	0.0462105
Laxatives	Corynebacterium	-2.44866	0.814228	0.00263544
	Butyrivibrio	-1.76656	0.603692	0.0034306
	unnamed Ruminococcaceae	-0.962482	0.337268	0.00432049
	Mitsuokella	-0.578799	0.203967	0.00454385
	Parasutterella	-2.24639	0.791757	0.00455081
	Campylobacter	2.37129	1.08964	0.0295384
	Megamonas	-0.188676	0.0882078	0.0324363
	Rhodopseudomonas	-1.30104	0.658257	0.0480995
	Sutterella	2.53131	1.28267	0.0484429
	Barnesiella	-1.93559	0.985644	0.0495557
Non-steroidal anti-inflammatory drugs	Bifidobacterium	3.41238	1.31834	0.00964246
	unnamed Clostridiaceae	-0.835086	0.326429	0.0105202
	Adlercreutzia	2.14726	0.916487	0.0191334
	Collinsella	2.41395	1.0583	0.0225502
	Dialister	2.24372	1.03368	0.0299601
	Mobiluncus	2.12599	0.987573	0.0313385
	Parabacteroides	2.03646	0.946409	0.0314153
	Alistipes	2.00282	0.956426	0.0362539
	Bilophila	2.48546	1.19197	0.0370542
	Slackia	1.69844	0.828886	0.0404557
	Afipia	-2.22725	1.09701	0.0423276
	Solobacterium	1.99272	0.986799	0.0434479
Opioids	Polyomavirus	-2.00306	0.5393	0.00020386
	Pseudomonas	-1.72968	0.481457	0.000327397
	unnamed Ruminococcaceae	-1.37314	0.466669	0.00325648
	Parabacteroides	2.38358	0.814951	0.00344657
	Propionimicrobium	1.82049	0.630366	0.0038771
	Alistipes	2.44583	1.02004	0.0164947
	Sutterella	3.31115	1.39096	0.0172902
	Candida	-0.766676	0.327701	0.0193065
	Clostridium	1.629	0.731926	0.0260384
	Bifidobacterium	2.29759	1.03446	0.0263477
	Megamonas	-0.317791	0.144905	0.0283007
	unnamed Lachnospiraceae	1.7189	0.789594	0.0294849
	Pyramidobacter	1.83671	0.884681	0.0378823
Proton pump inhibitors	Adlercreutzia	-1.81711	0.615941	0.00317631
	Mitsuokella	-0.794618	0.27443	0.00378531
	unnamed Clostridiaceae	-0.864346	0.302518	0.00427433
	Potyvirus	2.35323	0.856126	0.00598318
	Campylobacter	-2.8083	1.03123	0.00646422
	Pseudoflavonifractor	-0.725861	0.272462	0.00771998
	Coprobacter	-1.21025	0.476027	0.0110097
	Morganella	3.06226	1.20594	0.0111072
	Eubacterium	-2.80203	1.15122	0.0149341
	Odoribacter	-2.25635	0.949198	0.0174487
	Streptococcus	2.24791	1.01194	0.0263241
	Ruminococcus	-2.99842	1.35463	0.0268662
	unnamed Clostridiales Family XI Incertae Sedis	-1.32404	0.616894	0.0318491
	Coprobacillus	-2.05369	1.00059	0.040124
	Pyramidobacter	1.26281	0.615997	0.0403626
Among patients who were neither colonized nor infected with C. difficile. aReceived within three days prior to stool collection. bUnnamed genera corresponds to species with no assigned genus name. cA positive value indicates that the abundance of the corresponding genus was higher among patients exposed to the medication, while a negative value indicates that the abundance was lower. cP values we…
