# Supplementary material for: Bloom and bust: intestinal microbiota dynamics in response to hospital exposures and Clostridium difficile colonization or infection
Source: Microbiome. 2016 Mar 14;4:12. doi: 10.1186/s40168-016-0156-3 (PMC4791782; doi:10.1186/s40168-016-0156-3)
Supplement: Additional file 2: — Table S2. Significant associations between medication use and intestinal microbiota families (univariable analysis). (XLSX 385 KB) [file 40168_2016_156_MOESM2_ESM.xlsx]

## Sheet: TableS2
Table S2 Significant associations between medication use and intestinal microbiota families (univariable analysis)
Medicationa	Familyb	Estimatec	Standard error	P valuec
Antibiotics
Cephalosporins	Micrococcaceae	-1.32304	0.488267	0.00673525
	Leuconostocaceae	-1.60392	0.643372	0.0126675
	Clostridiaceae	-2.01625	0.817123	0.013606
	Oscillospiraceae	-2.10931	0.863006	0.0145196
	Microviridae	2.04831	1.03207	0.0471821
Fluoroquinolones	Fusobacteriaceae	-2.06602	0.560383	0.000227087
	unnamed Burkholderiales	-1.27936	0.417918	0.00220394
	Moraxellaceae	2.40836	0.857989	0.00500072
	Porphyromonadaceae	-1.33477	0.503356	0.00800799
	Prevotellaceae	-3.21668	1.27632	0.0117263
	Brevibacteriaceae	-0.706599	0.291636	0.015398
	Staphylococcaceae	4.74225	2.07752	0.022451
	Synergistaceae	2.25172	1.01203	0.026085
	Enterobacteriaceae	-0.984063	0.45133	0.0292305
	Pasteurellaceae	-1.37782	0.701821	0.0496219
Penicillin with β-lactamase inhibitors	Pasteurellaceae	-2.57076	0.519184	<0.0001
	Clostridiales Family XIII Incertae Sedis	-2.32943	0.529189	<0.0001
	Corynebacteriaceae	3.58713	0.963834	0.000197866
	Papillomaviridae	-0.93447	0.290991	0.0013212
	Carnobacteriaceae	-0.653545	0.204041	0.00135999
	unnamed Saccharomycetales	4.4895	1.66307	0.00694363
	Pseudomonadaceae	2.9468	1.35512	0.0296631
	Aerococcaceae	-2.07102	1.00831	0.0399802
Carbapenems	Pasteurellaceae	-1.91188	0.382506	<0.0001
	Hepadnaviridae	-1.14797	0.266985	<0.0001
	Clostridiales Family XIII Incertae Sedis	-1.51693	0.354867	<0.0001
	Acidaminococcaceae	-3.40505	0.92583	0.000235225
	Carnobacteriaceae	-0.623837	0.2039	0.00221688
	Papillomaviridae	-0.881117	0.294871	0.00280675
	Brevibacteriaceae	-0.580942	0.220736	0.00849229
	Veillonellaceae	-6.30103	2.39941	0.00863752
	Desulfovibrionaceae	-2.3817	0.941387	0.0114065
	Polyomaviridae	-2.10338	0.832635	0.0115313
	Aerococcaceae	-1.78287	0.744519	0.0166356
	Lactobacillaceae	-3.38831	1.56335	0.0302086
	Propionibacteriaceae	-1.66135	0.771495	0.0312859
Intravenous vancomycin	Pasteurellaceae	-2.32084	0.528684	<0.0001
	Hepadnaviridae	-1.13354	0.260618	<0.0001
	Clostridiales Family XIII Incertae Sedis	-2.01846	0.532852	0.000151846
	unnamed Burkholderiales	-1.4251	0.385732	0.000220288
	Staphylococcaceae	4.62671	1.43412	0.00125461
	Lachnospiraceae	-4.09806	1.47024	0.00531411
	Brevibacteriaceae	-0.593224	0.222016	0.00754022
	Aerococcaceae	-2.17365	0.885928	0.0141461
	Leuconostocaceae	4.8552	2.14581	0.023658
	Rikenellaceae	-3.26438	1.45359	0.0247211
	Campylobacteraceae	4.10382	1.84211	0.0258948
	unnamed Saccharomycetales	3.55265	1.70372	0.0370482
	Pseudomonadaceae	2.74319	1.33449	0.0398208
	Eubacteriaceae	-3.16887	1.5664	0.0430698
	Moraxellaceae	4.70156	2.33681	0.0442241
Other medications
Glucocorticoids	Microviridae	-3.62771	0.690219	<0.0001
	Enterobacteriaceae	2.12258	0.573208	0.00021308
	Papillomaviridae	-0.978078	0.305816	0.00138264
	Pseudomonadaceae	4.25296	1.50346	0.00467265
	Siphoviridae	4.61916	1.64195	0.00490479
	Enterococcaceae	3.84219	1.8913	0.0422037
Laxatives	Coriobacteriaceae	1.33206	0.42937	0.00191989
	Corynebacteriaceae	-2.44866	0.814228	0.00263544
	Campylobacteraceae	2.87764	0.971728	0.00306283
	Porphyromonadaceae	-0.607869	0.294481	0.0389981
	Siphoviridae	-1.73173	0.859454	0.0439127
Non-steroidal anti-inflammatory drugs	Coriobacteriaceae	1.91927	0.781009	0.0139938
	Desulfovibrionaceae	2.75527	1.16319	0.01785
	Porphyromonadaceae	0.906722	0.417626	0.029921
	Rikenellaceae	2.00282	0.956426	0.0362539
	Actinomycetaceae	1.67537	0.816759	0.0402437
	Bradyrhizobiaceae	-2.29492	1.12516	0.0413873
	Clostridiales Family XI Incertae Sedis	1.07227	0.528278	0.0423828
	Sutterellaceae	1.79282	0.908206	0.0483786
Opioids	Polyomaviridae	-2.00306	0.5393	0.00020386
	Pseudomonadaceae	-1.72968	0.481457	0.000327397
	Rikenellaceae	2.44583	1.02004	0.0164947
	unnamed Saccharomycetales	-0.766676	0.327701	0.0193065
	Clostridiaceae	1.60305	0.732571	0.0286509
	Sutterellaceae	2.96286	1.3863	0.0325778
Proton pump inhibitors	Potyviridae	2.35323	0.856126	0.00598318
	Eubacteriaceae	-2.80402	1.15123	0.014864
	Campylobacteraceae	-2.35846	1.06256	0.0264464
	Streptococcaceae	2.13845	1.03561	0.0389295
Among patients who were neither colonized nor infected with C. difficile. aReceived within three days prior to stool collection. bUnnamed families corresponds to genera with no assigned family name. cA positive value indicates that the abundance of the corresponding family was higher among patients exposed to the medication, while a negative value indicates that the abundance was lower. cP values…
